# Supplementary material for: Variation in Human Recombination Rates and Its Genetic Determinants
Source: PLoS One. 2011 Jun 17;6(6):e20321. doi: 10.1371/journal.pone.0020321 (PMC3117798; doi:10.1371/journal.pone.0020321)
Supplement: Materials S2 — The table contains the autosomal recombination events detected in FHS, AGRE, and HUTT datasets (first column). Each row is a recombination event. The second and third columns give the sex and chromosome that the recombination event occurred in. The fourth and fifth columns give the positions that bracket the interval in which the recombination event was observed within (positions are mapped to hg18). For the latest version of the data set, please check the websites of G. Coop or M. Przeworski. (XLSX) [file pone.0020321.s002.xlsx]

## Sheet: FledelAlonEtAl_Supplementary_Ma
Dataset	Parent	Chr	Left	Right
AGRE	Mum	7	15549811	15606918
AGRE	Dad	6	162234442	162292743
AGRE	Mum	1	158448951	158472072
AGRE	Mum	4	83481259	83701923
AGRE	Mum	1	200709205	200813549
AGRE	Mum	10	126134829	126730761
AGRE	Dad	1	213965741	214353411
AGRE	Dad	9	137279758	138262430
AGRE	Mum	16	56924898	56940612
AGRE	Mum	9	7764180	7809715
AGRE	Dad	16	57780588	57891542
AGRE	Mum	17	37150790	38359611
AGRE	Mum	18	12339445	12390284
AGRE	Mum	16	64462508	64480120
AGRE	Dad	7	11363206	11433213
AGRE	Mum	19	16416985	16949014
AGRE	Mum	6	152555602	152579944
AGRE	Dad	21	46190782	46486043
AGRE	Mum	15	46141216	46804948
AGRE	Dad	5	33103632	33219558
AGRE	Dad	17	5675007	5699814
AGRE	Mum	10	130600913	130631793
AGRE	Mum	6	80576683	80583105
AGRE	Dad	1	242928281	242966684
AGRE	Dad	6	119167843	120783158
AGRE	Mum	8	124864794	125040029
AGRE	Dad	15	38508992	38920070
AGRE	Dad	8	143115946	143182307
AGRE	Dad	10	80839351	81879783
AGRE	Dad	16	84782583	84802018
AGRE	Mum	4	179760784	179822934
AGRE	Mum	1	220059769	220258576
AGRE	Mum	15	86165434	86171266
AGRE	Dad	5	179737976	179840698
AGRE	Mum	9	129979630	130088704
AGRE	Mum	22	29551927	29597838
AGRE	Dad	12	3972378	3980221
AGRE	Mum	1	38872627	39765146
AGRE	Dad	8	29192544	29409594
AGRE	Mum	2	188094437	188589921
AGRE	Mum	12	20422424	20662836
AGRE	Mum	7	151062704	151618335
AGRE	Mum	21	15013312	15135040
AGRE	Mum	2	43719019	43770741
AGRE	Mum	12	61700922	61702778
AGRE	Mum	6	7833327	8211857
AGRE	Dad	16	68092137	69088867
AGRE	Dad	6	149148744	149166776
AGRE	Mum	17	69687544	70098234
AGRE	Mum	10	119601819	119682325
AGRE	Dad	1	89980000	90168118
AGRE	Dad	19	59029392	59400458
AGRE	Mum	7	8525083	8570938
AGRE	Mum	2	16145628	16283985
AGRE	Mum	10	114156371	114332265
AGRE	Dad	6	3757633	3832021
AGRE	Dad	7	99366917	100263292
AGRE	Dad	11	126521195	126724446
AGRE	Dad	13	27309817	27374618
AGRE	Mum	22	37457248	37850291
AGRE	Mum	6	80066911	80122958
AGRE	Mum	5	147400393	147402203
AGRE	Mum	10	112541119	112567166
AGRE	Mum	14	95141955	95247926
AGRE	Dad	15	27240292	27480915
AGRE	Dad	18	75640752	75652574
AGRE	Dad	2	143172326	143763649
AGRE	Mum	14	70716885	70792990
AGRE	Mum	7	45875972	45927736
AGRE	Mum	5	21189582	21284107
AGRE	Dad	2	53771330	53845675
AGRE	Dad	7	81372429	81405773
AGRE	Mum	2	99961024	100106070
AGRE	Mum	6	98888601	99165730
AGRE	Dad	1	238314301	238383581
AGRE	Mum	19	47121673	48632437
AGRE	Dad	12	83737626	83930159
AGRE	Mum	1	110412579	110503864
AGRE	Mum	1	15293703	15345355
AGRE	Dad	14	94958595	94986796
AGRE	Dad	22	31207362	31312509
AGRE	Mum	3	188194310	188196626
AGRE	Dad	12	1479403	1659125
AGRE	Mum	14	24960206	24990560
AGRE	Dad	10	12369408	12425350
AGRE	Mum	6	136907940	137036903
AGRE	Dad	21	18849940	19031172
AGRE	Mum	19	21613377	21881415
AGRE	Dad	16	76245907	76277970
AGRE	Mum	18	24921695	24965465
AGRE	Mum	8	94368188	94374658
AGRE	Mum	3	43024015	43179088
AGRE	Mum	12	118350704	118474888
AGRE	Mum	9	15360832	16001095
AGRE	Dad	6	2903583	3134934
AGRE	Mum	16	77493231	77541598
AGRE	Dad	5	169805573	169853625
AGRE	Mum	6	124698850	124905860
AGRE	Mum	2	83504508	85286940
AGRE	Dad	14	85409024	85495191
AGRE	Mum	16	11469563	11574706
AGRE	Mum	15	81740890	82496114
AGRE	Mum	20	46088142	46527885
AGRE	Mum	8	134109913	134289245
AGRE	Mum	17	33318471	33960307
AGRE	Mum	10	119512954	119622236
AGRE	Dad	7	4678050	4720118
AGRE	Mum	13	77935360	77981701
AGRE	Mum	8	19552819	19590342
AGRE	Dad	10	110158362	110163562
AGRE	Mum	3	46574941	46870380
AGRE	Dad	3	59991813	59994590
AGRE	Mum	12	51492024	51592662
AGRE	Mum	7	80028256	80032124
AGRE	Dad	17	74128142	74161770
AGRE	Mum	5	171108059	171124642
AGRE	Mum	1	164189750	164343857
AGRE	Mum	15	64800849	65043390
AGRE	Mum	12	111573710	111739456
AGRE	Dad	19	58415491	58454349
AGRE	Mum	4	21546722	21603709
AGRE	Mum	1	153874623	153879966
AGRE	Mum	5	148833314	149041580
AGRE	Dad	17	11467738	11597190
AGRE	Mum	4	134961728	135144702
AGRE	Mum	3	73305562	73377490
AGRE	Dad	4	138738013	138770849
AGRE	Mum	2	48626589	48849227
AGRE	Dad	15	29325666	29551691
AGRE	Mum	17	45465702	45780966
AGRE	Dad	4	5246231	5355581
AGRE	Mum	20	41446095	41966838
AGRE	Dad	21	15963968	16332808
AGRE	Dad	6	96965174	97200016
AGRE	Mum	1	4740858	4799096
AGRE	Mum	7	25803406	26103048
AGRE	Dad	14	102845701	103780258
AGRE	Dad	4	2448721	2461470
AGRE	Mum	21	41003088	41152305
AGRE	Mum	7	8762389	8830887
AGRE	Mum	3	55608782	56483266
AGRE	Dad	12	124931151	124989367
AGRE	Mum	6	110361967	110770349
AGRE	Dad	1	9278681	9305177
AGRE	Mum	5	92108383	92302191
AGRE	Dad	16	5350390	5423428
AGRE	Mum	8	132788999	132799387
AGRE	Mum	1	241048709	241211326
AGRE	Dad	12	12791779	12966664
AGRE	Mum	8	128493974	128535996
AGRE	Mum	21	25105595	25447273
AGRE	Dad	5	6135974	6185166
AGRE	Mum	8	6649098	6677583
AGRE	Dad	19	60136986	60139424
AGRE	Mum	19	50387578	50429058
AGRE	Dad	13	42564370	42688913
AGRE	Mum	7	4700191	5114811
AGRE	Mum	17	9322110	9470256
AGRE	Mum	17	25923150	25996706
AGRE	Dad	4	30679905	30995548
AGRE	Dad	9	7463091	7498229
AGRE	Dad	14	84568630	84689955
AGRE	Mum	1	61819827	61823075
AGRE	Mum	6	32884601	32908390
AGRE	Mum	20	56630644	56760036
AGRE	Mum	6	10610996	10674842
AGRE	Mum	16	5488021	5512641
AGRE	Mum	7	40665052	40679937
AGRE	Mum	1	213997568	214223742
AGRE	Dad	10	8679099	9061843
AGRE	Mum	20	54835146	54861896
AGRE	Mum	4	56990578	57035453
AGRE	Dad	2	155173730	155200420
AGRE	Mum	6	138316778	138670761
AGRE	Dad	16	52783302	52913124
AGRE	Mum	2	66693359	66849137
AGRE	Mum	4	106861414	106908175
AGRE	Mum	17	37609886	37745206
AGRE	Mum	10	119449518	119480400
AGRE	Dad	14	87250611	87447143
AGRE	Dad	20	42112605	42216926
AGRE	Mum	7	36548514	37009821
AGRE	Dad	21	39970531	40024801
AGRE	Mum	8	124052324	124186513
AGRE	Mum	11	94529358	94662300
AGRE	Dad	2	49067051	49130685
AGRE	Mum	1	15075293	15076909
AGRE	Mum	1	30984284	30986623
AGRE	Mum	4	134208324	134914865
AGRE	Mum	19	16961438	17248176
AGRE	Mum	17	47534415	47637833
AGRE	Dad	14	99818597	100370026
AGRE	Mum	17	9864439	9946210
AGRE	Mum	4	66862741	67028790
AGRE	Mum	21	36974655	37170552
AGRE	Dad	21	35045042	35257851
AGRE	Mum	19	6909134	6926998
AGRE	Dad	16	87650240	87750726
AGRE	Mum	2	106616799	106672918
AGRE	Mum	1	237342734	237514323
AGRE	Mum	17	15357533	16270540
AGRE	Dad	17	74896738	75001008
AGRE	Mum	4	36358791	36428568
AGRE	Dad	3	197545926	197827185
AGRE	Dad	14	56006839	56032619
AGRE	Dad	1	230349604	230404903
AGRE	Mum	5	31602359	31691402
AGRE	Dad	1	102009767	102260139
AGRE	Dad	18	51189731	51204895
AGRE	Dad	8	1762233	1856249
AGRE	Dad	1	227269253	227274180
AGRE	Mum	3	41041225	41276512
AGRE	Mum	1	106070169	106482925
AGRE	Mum	9	73421383	73754099
AGRE	Mum	2	34593145	34857935
AGRE	Dad	14	48512327	48680214
AGRE	Mum	12	101607388	101642892
AGRE	Mum	14	89075351	89609412
AGRE	Mum	9	14294973	14372620
AGRE	Mum	1	237497018	237536509
AGRE	Mum	4	37291740	37365330
AGRE	Dad	12	127967817	128000012
AGRE	Dad	1	66045866	66081026
AGRE	Dad	2	45344762	45361601
AGRE	Mum	8	32190850	32275327
AGRE	Mum	10	128181358	128217759
AGRE	Dad	18	48352207	48980557
AGRE	Dad	10	2085726	2246239
AGRE	Dad	15	33162845	34029644
AGRE	Dad	13	39941558	40025892
AGRE	Mum	2	16674627	17219617
AGRE	Mum	5	3150468	3161117
AGRE	Mum	8	70135987	70187572
AGRE	Dad	11	124201501	124219899
AGRE	Dad	10	3680408	3811561
AGRE	Mum	20	16598202	16613890
AGRE	Mum	4	114551511	114710753
AGRE	Mum	3	144947291	145151552
AGRE	Dad	12	1599896	1620858
AGRE	Mum	10	30675568	30927958
AGRE	Mum	1	168177540	168628607
AGRE	Mum	4	5575512	5796761
AGRE	Mum	4	65304548	65625999
AGRE	Mum	18	42457110	42484938
AGRE	Dad	4	112874211	112879807
AGRE	Dad	3	71791102	71877097
AGRE	Mum	11	35384951	35461429
AGRE	Dad	14	20788579	21118254
AGRE	Dad	5	4258074	4452737
AGRE	Mum	9	36704252	36750736
AGRE	Mum	8	59888055	59968112
AGRE	Mum	10	30686104	30893420
AGRE	Mum	1	213895510	213965741
AGRE	Dad	21	32436758	32470581
AGRE	Mum	10	44787954	44864515
AGRE	Dad	2	235822155	235845063
AGRE	Mum	5	90566846	90739596
AGRE	Mum	18	71503839	71615018
AGRE	Mum	5	134616780	134659266
AGRE	Mum	17	70321665	71084628
AGRE	Dad	2	242305606	242415890
AGRE	Mum	20	52252229	52261484
AGRE	Mum	2	235139683	235224524
AGRE	Mum	7	68163403	68180744
AGRE	Mum	2	98190453	98862983
AGRE	Dad	18	19000726	19050656
AGRE	Dad	2	138898735	139311813
AGRE	Mum	2	127627562	127860516
AGRE	Mum	9	112729075	112758974
AGRE	Dad	22	38668543	38830504
AGRE	Mum	1	18825256	19068295
AGRE	Mum	5	174890088	174988121
AGRE	Dad	5	96394131	96429376
AGRE	Dad	7	147430870	147476419
AGRE	Mum	8	3952784	3964245
AGRE	Mum	12	81488254	82359769
AGRE	Dad	8	21396318	21616512
AGRE	Mum	14	70389434	70462485
AGRE	Mum	16	24024978	24133766
AGRE	Dad	10	2671064	2733897
AGRE	Dad	1	217497307	217884996
AGRE	Mum	1	7155724	7470504
AGRE	Mum	4	156807435	157079344
AGRE	Dad	8	5824945	5942813
AGRE	Mum	10	85828738	85961104
AGRE	Mum	2	218761347	219600205
AGRE	Dad	5	95503345	95840422
AGRE	Mum	19	36846497	37196055
AGRE	Dad	12	105414235	105896515
AGRE	Dad	19	6111078	6636817
AGRE	Mum	7	19891592	19908951
AGRE	Mum	2	36908260	37723400
AGRE	Dad	15	29810577	30769270
AGRE	Mum	18	46449257	46584623
AGRE	Dad	15	95062362	95172432
AGRE	Mum	2	224791859	224825329
AGRE	Mum	15	36899750	36980098
AGRE	Mum	7	131006771	131015711
AGRE	Mum	16	74798500	74832948
AGRE	Mum	6	79225243	79438616
AGRE	Dad	2	134778582	134797594
AGRE	Mum	4	139542269	139660440
AGRE	Mum	5	33691842	34192815
AGRE	Dad	17	76531084	77043953
AGRE	Dad	14	33797878	33805675
AGRE	Dad	2	2450119	2556995
AGRE	Mum	3	143913698	144086725
AGRE	Dad	20	58488129	58802960
AGRE	Mum	21	41120633	41159499
AGRE	Dad	6	98613370	99056271
AGRE	Mum	10	87727446	87744323
AGRE	Dad	1	86629965	87322267
AGRE	Dad	9	135384702	135568363
AGRE	Dad	7	16620997	16658078
AGRE	Dad	2	165954830	166279550
AGRE	Mum	6	148877632	148971352
AGRE	Mum	4	83790585	83859712
AGRE	Mum	7	15379578	15422101
AGRE	Mum	2	8559881	8679057
AGRE	Mum	11	127931094	127998557
AGRE	Mum	6	110726714	110894064
AGRE	Dad	15	74160600	74190842
AGRE	Mum	9	110096440	110161660
AGRE	Dad	5	2895243	2955689
AGRE	Dad	5	154724681	154762399
AGRE	Mum	9	2330028	2351176
AGRE	Dad	4	183276193	183289799
AGRE	Dad	7	49063263	49064210
AGRE	Dad	3	63367449	63387680
AGRE	Dad	1	204553812	204622783
AGRE	Dad	4	176362089	176863583
AGRE	Dad	16	85166110	85176227
AGRE	Dad	8	4055310	4073171
AGRE	Mum	12	6172270	6740810
AGRE	Dad	8	85216065	85313533
AGRE	Dad	2	240805216	240833660
AGRE	Mum	6	151017891	151247455
AGRE	Mum	1	116420755	116430065
AGRE	Dad	3	192197200	192225899
AGRE	Dad	9	124313377	124928872
AGRE	Mum	2	169640162	169801612
AGRE	Mum	22	47122337	47153312
AGRE	Mum	21	40226635	40267864
AGRE	Mum	19	34948318	35097525
AGRE	Dad	3	173128744	173242910
AGRE	Dad	1	226291685	226344321
AGRE	Dad	15	95062362	95117827
AGRE	Mum	21	21180469	21318244
AGRE	Mum	4	179565619	179623665
AGRE	Mum	20	55731230	55847535
AGRE	Dad	14	104096507	104658689
AGRE	Mum	4	13443925	13474770
AGRE	Mum	11	115435843	115541014
AGRE	Mum	9	100865878	100873446
AGRE	Dad	3	120007342	120122858
AGRE	Mum	17	15230919	15278994
AGRE	Mum	1	37865934	38205280
AGRE	Mum	15	93028881	93051978
AGRE	Mum	12	61274692	61323901
AGRE	Mum	2	107356712	107422985
AGRE	Dad	9	109446662	109481229
AGRE	Dad	13	35194460	35262756
AGRE	Dad	12	128081340	128226085
AGRE	Dad	22	23736432	23802846
AGRE	Mum	6	115048616	115112539
AGRE	Mum	7	23665728	23791617
AGRE	Dad	2	235557041	235720690
AGRE	Mum	6	164822643	165296520
AGRE	Dad	18	3052581	3178976
AGRE	Dad	16	62151688	62276671
AGRE	Dad	20	57749959	57887253
AGRE	Mum	17	76531084	76591190
AGRE	Mum	8	17947326	18002533
AGRE	Mum	6	91569215	91752472
AGRE	Mum	15	36046064	36191717
AGRE	Mum	21	31676807	31871469
AGRE	Mum	14	36039213	36065957
AGRE	Dad	2	236377935	236801256
AGRE	Mum	17	68436815	68513074
AGRE	Dad	10	3886229	3895883
AGRE	Mum	17	67515621	67552255
AGRE	Mum	6	99645914	99676430
AGRE	Dad	20	4335440	4625092
AGRE	Dad	13	112612617	112630442
AGRE	Dad	9	81619285	82704398
AGRE	Dad	14	22270010	22683680
AGRE	Dad	8	4169124	4182291
AGRE	Mum	19	36015059	36745585
AGRE	Dad	19	61962817	62238168
AGRE	Dad	2	25570035	26118494
AGRE	Dad	3	1485822	1564530
AGRE	Mum	2	233900583	233952397
AGRE	Mum	1	195935559	196422491
AGRE	Dad	8	108408705	108469999
AGRE	Mum	4	182476838	182501483
AGRE	Dad	12	15951129	16015699
AGRE	Dad	1	77599856	77676360
AGRE	Mum	1	3242080	3331191
AGRE	Dad	5	74955165	75467455
AGRE	Mum	20	42448695	42846612
AGRE	Mum	11	129843373	129857755
AGRE	Dad	12	96182973	96187832
AGRE	Dad	4	40782853	41087717
AGRE	Mum	16	50093557	50250537
AGRE	Dad	6	2353669	2381363
AGRE	Mum	13	69073444	69273339
AGRE	Mum	9	71526051	71547691
AGRE	Mum	18	50604398	50626639
AGRE	Mum	16	11493392	11558388
AGRE	Dad	12	107228304	107239840
AGRE	Mum	2	234707521	234725592
AGRE	Dad	12	89463741	90825026
AGRE	Mum	20	18124501	18258171
AGRE	Mum	21	20698949	20738449
AGRE	Dad	10	29023477	29056900
AGRE	Dad	8	81992004	81998419
AGRE	Mum	10	5383936	5588603
AGRE	Dad	4	118742493	119024026
AGRE	Mum	16	77570533	77627954
AGRE	Mum	13	78448935	78628865
AGRE	Mum	9	131722862	131757863
AGRE	Mum	11	116175392	116570686
AGRE	Mum	3	190945294	191069332
AGRE	Mum	18	27375761	27849941
AGRE	Dad	7	111363481	111414041
AGRE	Dad	12	128768244	128925153
AGRE	Mum	6	16852479	16922283
AGRE	Dad	5	72448536	72469287
AGRE	Dad	2	135637157	136910157
AGRE	Dad	11	81971718	82084281
AGRE	Dad	20	2252755	2275417
AGRE	Mum	3	32428609	32448445
AGRE	Mum	7	37249669	37320530
AGRE	Mum	11	108355597	108395644
AGRE	Dad	5	103345345	103418563
AGRE	Mum	15	32429266	32686690
AGRE	Mum	17	75831692	75908064
AGRE	Dad	3	128409245	128978774
AGRE	Mum	20	12693780	12780676
AGRE	Mum	11	74441826	74681211
AGRE	Dad	2	206167588	206248502
AGRE	Dad	16	5956238	5961734
AGRE	Mum	10	125362318	125666695
AGRE	Dad	9	124055917	124090060
AGRE	Mum	14	94334655	94431099
AGRE	Mum	1	219360363	219379048
AGRE	Mum	4	56450800	56504982
AGRE	Mum	11	3643520	3894921
AGRE	Dad	11	132233996	132329581
AGRE	Mum	3	24730794	24763908
AGRE	Dad	16	5222749	5301884
AGRE	Mum	5	168180224	168252634
AGRE	Dad	11	121274329	121704651
AGRE	Mum	17	30798378	30888592
AGRE	Mum	1	168329869	168686878
AGRE	Mum	9	76187125	76229443
AGRE	Mum	10	89347496	89781578
AGRE	Mum	19	12578847	13275594
AGRE	Mum	6	167809404	167879612
AGRE	Mum	19	46403595	46462071
AGRE	Dad	2	22072079	22284678
AGRE	Dad	7	32267316	32270279
AGRE	Mum	3	38379476	38412475
AGRE	Mum	14	32678857	32789264
AGRE	Mum	15	93608135	93689475
AGRE	Mum	4	33079762	33109850
AGRE	Dad	10	73023575	73072794
AGRE	Mum	7	103132179	103329706
AGRE	Dad	16	1909940	1951008
AGRE	Mum	6	84582503	85035201
AGRE	Mum	9	27388468	27413067
AGRE	Mum	16	11435141	11558388
AGRE	Mum	11	65318044	65523729
AGRE	Dad	8	21107484	21225017
AGRE	Mum	13	62150428	62418550
AGRE	Dad	9	15066859	15202828
AGRE	Mum	4	110497157	111391154
AGRE	Dad	20	15956011	15971836
AGRE	Mum	15	34921897	34964979
AGRE	Mum	22	28917396	29286714
AGRE	Dad	3	133470075	133719817
AGRE	Mum	20	47992794	48126845
AGRE	Mum	15	75675979	76050046
AGRE	Dad	2	136807989	136820035
AGRE	Dad	20	8948854	9001120
AGRE	Mum	6	90859131	91118816
AGRE	Mum	12	117692414	117756962
AGRE	Dad	3	34080052	34238674
AGRE	Dad	10	122779808	123085176
AGRE	Mum	8	41828227	41863251
AGRE	Dad	4	5800883	5864377
AGRE	Mum	11	87287986	87351896
AGRE	Dad	5	78007635	78081408
AGRE	Mum	4	15432539	15559994
AGRE	Dad	9	133654096	133668431
AGRE	Mum	17	52462798	52784443
AGRE	Mum	6	40645452	40695765
AGRE	Mum	17	13100075	13123935
AGRE	Mum	12	127285431	127380414
AGRE	Mum	4	178344611	178487153
AGRE	Mum	5	156447984	156479568
AGRE	Mum	4	70658943	71231791
AGRE	Dad	12	125115403	125152204
AGRE	Dad	22	41160225	41397529
AGRE	Mum	10	4093821	4341880
AGRE	Mum	4	131496179	131668239
AGRE	Dad	5	8115748	8182836
AGRE	Mum	14	81119454	81193068
AGRE	Dad	22	45426377	45494241
AGRE	Mum	5	168238005	168284357
AGRE	Dad	19	2904087	3316639
AGRE	Mum	22	35216358	35407994
AGRE	Dad	13	104099009	104169669
AGRE	Mum	3	191779785	192074613
AGRE	Dad	2	226428953	226730966
AGRE	Dad	1	198193692	198259900
AGRE	Mum	1	210144547	210232074
AGRE	Dad	9	90701839	90750718
AGRE	Dad	6	4446488	4645756
AGRE	Dad	15	22609134	22689056
AGRE	Mum	5	134606540	134724667
AGRE	Mum	13	48767738	48812394
AGRE	Mum	1	22591758	22807298
AGRE	Mum	15	58437340	58704567
AGRE	Mum	3	105179382	105259848
AGRE	Mum	3	13431803	13617871
AGRE	Mum	18	27172940	27303016
AGRE	Dad	3	116757189	116780200
AGRE	Mum	8	2375383	2578046
AGRE	Mum	6	32934211	33011878
AGRE	Dad	2	121003642	121076579
AGRE	Mum	7	80579752	80666613
AGRE	Mum	3	195102580	195215733
AGRE	Mum	2	231712332	232021740
AGRE	Dad	1	4346394	4567668
AGRE	Mum	13	58676802	58750783
AGRE	Dad	5	156455982	157039363
AGRE	Mum	7	133583835	133593006
AGRE	Mum	19	39412282	39721599
AGRE	Dad	8	140674897	140701759
AGRE	Mum	3	185781869	185898311
AGRE	Dad	6	5790867	5841219
AGRE	Mum	7	35844365	36003870
AGRE	Dad	13	88057930	88073196
AGRE	Dad	20	51106390	51136153
AGRE	Dad	1	192171373	192591334
AGRE	Mum	1	151645377	151893163
AGRE	Mum	5	81994082	82075953
AGRE	Mum	16	24283303	24337751
AGRE	Mum	14	31763927	32111959
AGRE	Mum	3	164232150	164844628
AGRE	Mum	12	32350337	32788211
AGRE	Mum	19	35877050	36075065
AGRE	Mum	3	116649867	116830366
AGRE	Dad	9	112462887	112525981
AGRE	Mum	15	52466638	52501775
AGRE	Dad	2	163373259	163383343
AGRE	Dad	22	17508994	17577632
AGRE	Mum	2	85932323	85951479
AGRE	Mum	18	10132323	10132983
AGRE	Mum	14	71339539	71425344
AGRE	Mum	6	47261828	47338574
AGRE	Dad	14	37801642	38424651
AGRE	Mum	9	106223169	106376091
AGRE	Mum	20	49395383	49534504
AGRE	Dad	5	2990136	3125852
AGRE	Mum	1	198758827	198783670
AGRE	Mum	16	5926666	5938887
AGRE	Mum	11	26760974	26991532
AGRE	Dad	13	106592884	106666491
AGRE	Mum	10	29046494	29115128
AGRE	Dad	1	50435009	52198125
AGRE	Dad	12	131331826	131636496
AGRE	Mum	7	50538613	50705705
AGRE	Mum	4	149952094	149993993
AGRE	Dad	10	7348921	7600950
AGRE	Mum	18	10691798	10797962
AGRE	Dad	3	145021690	146554272
AGRE	Mum	9	70345352	70376336
AGRE	Mum	6	162833889	162873592
AGRE	Mum	13	73323984	73351055
AGRE	Dad	10	6656369	6675052
AGRE	Dad	6	161682446	161763730
AGRE	Dad	12	7738575	7966952
AGRE	Mum	22	16231514	16257774
AGRE	Mum	17	8872844	8942135
AGRE	Dad	9	22932770	22978063
AGRE	Mum	14	22655858	22795079
AGRE	Dad	20	489335	576890
AGRE	Mum	5	72810545	72875819
AGRE	Mum	1	225726156	225927131
AGRE	Dad	17	66180024	66273420
AGRE	Dad	5	1729963	1751123
AGRE	Mum	17	33989328	34152571
AGRE	Dad	5	77968847	77998195
AGRE	Mum	7	69263754	69396911
AGRE	Mum	13	23742856	23927083
AGRE	Mum	12	114321017	114476977
AGRE	Mum	9	98206992	98258853
AGRE	Dad	15	29225595	29397406
AGRE	Dad	11	36059957	36112306
AGRE	Mum	16	82871699	82920764
AGRE	Mum	17	2325288	2397374
AGRE	Mum	15	93427212	93471810
AGRE	Mum	20	56460056	56592051
AGRE	Mum	1	14370830	14423035
AGRE	Dad	13	87857636	87858549
AGRE	Dad	10	7537851	7568727
AGRE	Dad	1	20328628	20358369
AGRE	Dad	22	45618189	45664337
AGRE	Mum	14	49769368	49793710
AGRE	Mum	2	52555921	52804464
AGRE	Mum	20	53765967	53928385
AGRE	Mum	8	58380598	58568817
AGRE	Mum	3	54573341	54671870
AGRE	Dad	20	37580627	37688001
AGRE	Mum	10	128449823	128537074
AGRE	Dad	9	25582587	25679954
AGRE	Dad	12	90510661	90810773
AGRE	Mum	9	111964895	112052938
AGRE	Dad	11	100248822	100306006
AGRE	Mum	5	149489304	149621348
AGRE	Mum	17	42621162	42662927
AGRE	Mum	12	53629895	54355498
AGRE	Dad	1	184389830	184492002
AGRE	Mum	21	24424204	24514655
AGRE	Mum	2	140739307	140784421
AGRE	Mum	7	93610687	93683838
AGRE	Mum	12	100358988	100414362
AGRE	Dad	8	86461282	86699027
AGRE	Mum	2	218565238	218636414
AGRE	Dad	1	57252190	57383684
AGRE	Dad	14	28918581	28969436
AGRE	Dad	13	29667735	29989988
AGRE	Mum	12	115309102	115327796
AGRE	Dad	8	20920181	21188347
AGRE	Dad	6	167799431	168238814
AGRE	Mum	9	103562987	104387005
AGRE	Dad	10	19078020	19561713
AGRE	Mum	17	8840537	8875356
AGRE	Dad	2	138714811	138844552
AGRE	Mum	11	45733101	46218598
AGRE	Dad	9	100435667	100486951
AGRE	Mum	2	176740246	176936926
AGRE	Mum	9	135407173	135470995
AGRE	Dad	16	79711949	79775008
AGRE	Dad	18	11029466	11053770
AGRE	Dad	12	16065534	16079205
AGRE	Mum	12	6775678	6988334
AGRE	Mum	3	196219170	196244898
AGRE	Mum	1	235893106	236374339
AGRE	Mum	5	148153121	148180793
AGRE	Mum	1	87548576	87717143
AGRE	Mum	7	24514967	24756103
AGRE	Dad	8	67538192	68703526
AGRE	Dad	6	19290722	19796296
AGRE	Mum	7	111217447	111223397
AGRE	Mum	4	141034585	141163008
AGRE	Mum	17	33308219	33846328
AGRE	Dad	19	62305410	62431059
AGRE	Dad	3	40496977	41002933
AGRE	Mum	8	134321914	134408448
AGRE	Mum	2	32400809	32777172
AGRE	Dad	8	117692900	117804280
AGRE	Dad	12	1599896	1675141
AGRE	Mum	18	5762047	5966903
AGRE	Dad	12	61348385	61354397
AGRE	Mum	18	53839881	54010852
AGRE	Dad	2	104256886	104429342
AGRE	Dad	18	666228	850940
AGRE	Mum	13	108258529	108340213
AGRE	Mum	4	6507714	6518579
AGRE	Mum	17	70175362	70449695
AGRE	Mum	3	59466606	59497549
AGRE	Mum	19	11508141	11565630
AGRE	Dad	4	11633686	12310930
AGRE	Mum	15	38408993	44657578
AGRE	Mum	20	4742989	4775547
AGRE	Dad	7	104602409	104802443
AGRE	Dad	5	173696173	173720999
AGRE	Dad	8	123539159	123603856
AGRE	Dad	6	5671230	5847667
AGRE	Mum	11	68781886	68857006
AGRE	Dad	12	89264444	89318836
AGRE	Dad	22	45893516	45955810
AGRE	Dad	22	32652221	32760369
AGRE	Dad	1	22764850	22874246
AGRE	Mum	1	58442658	58538937
AGRE	Dad	21	39368104	39410229
AGRE	Mum	7	134860284	134942307
AGRE	Dad	16	86891613	86988400
AGRE	Mum	5	168770066	168775927
AGRE	Mum	6	97200016	97285237
AGRE	Mum	11	36049743	36085471
AGRE	Mum	8	17480455	17486402
AGRE	Dad	20	4928505	4972034
AGRE	Dad	7	111363481	111408763
AGRE	Mum	7	147311149	147344974
AGRE	Mum	17	62190050	62209892
AGRE	Mum	12	128000012	128109993
AGRE	Mum	10	98274884	98498311
AGRE	Mum	5	134473887	134995289
AGRE	Dad	3	43725112	43798184
AGRE	Dad	2	202516305	202840252
AGRE	Dad	16	55628876	55894452
AGRE	Mum	7	151855347	152024171
AGRE	Dad	19	61415304	61593105
AGRE	Mum	2	175256916	175406369
AGRE	Dad	4	96456545	96706585
AGRE	Dad	18	43362479	43588462
AGRE	Mum	2	177760878	177974871
AGRE	Mum	3	26051717	26371182
AGRE	Dad	5	76436374	76537571
AGRE	Dad	6	138985835	139062670
AGRE	Dad	4	1486229	1627881
AGRE	Dad	3	183073300	183426941
AGRE	Mum	11	39149865	39557415
AGRE	Mum	20	44695530	45033367
AGRE	Dad	12	98463817	98681118
AGRE	Dad	5	1404538	1432762
AGRE	Mum	18	60431787	60685645
AGRE	Mum	22	16927216	17269781
AGRE	Dad	20	11082907	11125286
AGRE	Dad	10	61082207	61490495
AGRE	Mum	7	66629399	66661153
AGRE	Mum	5	132983298	133047361
AGRE	Mum	19	53980700	54416854
AGRE	Mum	19	8483868	8648140
AGRE	Dad	8	15747348	15759044
AGRE	Mum	3	178916830	179147623
AGRE	Mum	20	8799321	8839346
AGRE	Mum	9	16071259	16254733
AGRE	Mum	15	52108061	52516490
AGRE	Dad	2	226047215	226640496
AGRE	Dad	21	35331702	35492105
AGRE	Mum	7	108201181	108894515
AGRE	Dad	2	194844986	195812999
AGRE	Mum	18	37702073	37959548
AGRE	Mum	6	159814252	159918028
AGRE	Dad	8	16770206	16857563
AGRE	Mum	7	44442938	44573416
AGRE	Mum	11	58165263	58718772
AGRE	Mum	4	137252799	138050721
AGRE	Mum	12	117799824	117819185
AGRE	Dad	9	123127903	123211883
AGRE	Dad	16	52513553	52531308
AGRE	Mum	10	87981078	88611011
AGRE	Mum	10	61046162	61563904
AGRE	Mum	9	9899726	9963935
AGRE	Dad	5	174562233	174689309
AGRE	Dad	7	99366917	99451797
AGRE	Mum	1	184572210	184635455
AGRE	Dad	3	168701245	168762352
AGRE	Mum	9	87711729	87941866
AGRE	Dad	11	39619446	39703380
AGRE	Mum	14	68875778	69270216
AGRE	Mum	2	212552016	212682931
AGRE	Dad	13	112963486	113052302
AGRE	Dad	20	546427	576890
AGRE	Mum	15	96924745	96972184
AGRE	Dad	18	68808369	68900356
AGRE	Mum	4	8130736	8199334
AGRE	Mum	14	92028365	92102618
AGRE	Mum	15	85395606	85497426
AGRE	Mum	17	23907440	23930054
AGRE	Dad	10	2957596	3035244
AGRE	Mum	1	80579320	80658864
AGRE	Mum	2	64757488	64767918
AGRE	Mum	19	11508141	12880554
AGRE	Dad	9	130309330	130581699
AGRE	Mum	12	24265095	24357971
AGRE	Dad	9	109434353	109445999
AGRE	Mum	10	84499339	85062244
AGRE	Dad	9	20668439	20732210
AGRE	Mum	14	20300264	20521583
AGRE	Mum	4	138770849	138870103
AGRE	Dad	20	53090335	53565751
AGRE	Dad	7	41079412	41229569
AGRE	Mum	10	29563790	29582259
AGRE	Mum	12	120377528	120507687
AGRE	Mum	15	35513914	35761197
AGRE	Dad	13	39808388	39840895
AGRE	Mum	16	56264084	56311769
AGRE	Mum	6	10702246	10960758
AGRE	Mum	10	129020013	129050681
AGRE	Dad	21	45186911	45335839
AGRE	Mum	13	32911959	33165677
AGRE	Dad	19	57617596	57970765
AGRE	Mum	3	30206420	30278778
AGRE	Mum	21	40153903	40174501
AGRE	Dad	20	2120863	2307429
AGRE	Dad	1	162290531	162425521
AGRE	Dad	6	137647320	137669567
AGRE	Mum	6	136889863	137036903
AGRE	Mum	3	4102195	4700239
AGRE	Mum	8	136027851	136120672
AGRE	Mum	15	89312264	89496069
AGRE	Mum	2	204888139	204941128
AGRE	Dad	12	124513913	124604729
AGRE	Dad	2	98955446	99704669
AGRE	Mum	17	8556959	8568974
AGRE	Mum	7	28093274	28133975
AGRE	Mum	3	10705318	10739022
AGRE	Dad	9	21146118	21161267
AGRE	Mum	10	118015305	118345520
AGRE	Mum	17	47668610	47732156
AGRE	Mum	19	40667761	41016164
AGRE	Mum	21	41960841	42064663
AGRE	Dad	22	48073193	48105013
AGRE	Mum	1	13547631	13604876
AGRE	Mum	13	93859493	93883418
AGRE	Mum	1	67740013	67763044
AGRE	Mum	18	32602173	32683125
AGRE	Mum	22	45197002	45316467
AGRE	Mum	8	21169654	21188347
AGRE	Mum	10	56377880	56866825
AGRE	Mum	9	38751499	43951965
AGRE	Mum	11	117289644	117413538
AGRE	Mum	11	129812397	129993579
AGRE	Mum	21	17287485	17407262
AGRE	Mum	5	38450087	38517092
AGRE	Dad	4	12467474	12470030
AGRE	Mum	15	33830783	34047530
AGRE	Mum	17	7523738	7616198
AGRE	Dad	6	164324679	164416948
AGRE	Dad	10	121864442	121865568
AGRE	Mum	15	51527292	51558139
AGRE	Mum	15	66553200	66719097
AGRE	Mum	2	121057511	121203067
AGRE	Dad	21	20738680	20742279
AGRE	Dad	11	24718407	24731878
AGRE	Dad	16	72100457	72160427
AGRE	Dad	3	9240620	9285535
AGRE	Mum	12	104775990	104934657
AGRE	Dad	20	616646	834050
AGRE	Mum	4	16712983	16740055
AGRE	Mum	14	103793186	104419597
AGRE	Mum	9	14227389	14285934
AGRE	Mum	11	44938963	45098276
AGRE	Mum	13	58526352	58733622
AGRE	Dad	11	90699836	91148600
AGRE	Dad	16	83251380	83286986
AGRE	Mum	2	205864551	206177646
AGRE	Mum	14	60722080	61054437
AGRE	Mum	18	44476340	44515754
AGRE	Dad	18	5226747	5414807
AGRE	Dad	3	148964155	149257410
AGRE	Dad	17	9681965	9764356
AGRE	Mum	12	12681694	12943944
AGRE	Dad	16	73582978	73674746
AGRE	Dad	3	63638280	64072896
AGRE	Dad	18	2883172	3161190
AGRE	Mum	5	5846714	5859875
AGRE	Mum	16	6379810	6392268
AGRE	Dad	4	176038551	176177894
AGRE	Dad	3	66776046	66789116
AGRE	Mum	12	25301550	25668591
AGRE	Mum	20	48414468	49104842
AGRE	Mum	11	130506744	130585499
AGRE	Dad	6	3825893	3843012
AGRE	Mum	2	133885595	133912091
AGRE	Dad	16	3446776	3927524
AGRE	Dad	11	125763272	125875275
AGRE	Mum	13	46192904	46234326
AGRE	Dad	14	99353001	99376866
AGRE	Mum	9	136225655	136345988
AGRE	Mum	20	42246849	42460924
AGRE	Dad	8	5741248	5762403
AGRE	Dad	1	85124457	85167553
AGRE	Mum	6	139345758	139669104
AGRE	Mum	6	56117597	56216812
AGRE	Dad	1	161705301	161858606
AGRE	Mum	16	81138643	81283985
AGRE	Mum	17	68450215	68553184
AGRE	Dad	14	60771482	60944201
AGRE	Mum	17	69680709	69891293
AGRE	Dad	18	6473099	6658050
AGRE	Mum	13	97042314	97198607
AGRE	Dad	8	26542023	26706739
AGRE	Mum	1	214005155	214089905
AGRE	Mum	1	234042611	234061057
AGRE	Mum	14	20581629	20632400
AGRE	Dad	1	184078325	184330119
AGRE	Mum	2	229727984	229757877
AGRE	Dad	2	27772202	28598694
AGRE	Mum	2	74031317	74325406
AGRE	Dad	9	111904205	111937757
AGRE	Mum	2	66442374	66638104
AGRE	Mum	22	16084382	16157367
AGRE	Mum	4	83621939	84244080
AGRE	Dad	3	173485657	173493790
AGRE	Dad	3	72500547	72819282
AGRE	Dad	14	94256008	94375948
AGRE	Mum	12	48590194	48618465
AGRE	Mum	22	25497380	25561157
AGRE	Dad	16	65164689	67192837
AGRE	Dad	5	165002573	165138776
AGRE	Dad	20	836523	842125
AGRE	Mum	11	78490701	78503533
AGRE	Dad	9	126749582	129135872
AGRE	Mum	14	22327900	22444275
AGRE	Dad	3	198072923	198257066
AGRE	Mum	7	9019025	9193751
AGRE	Dad	17	5941372	5975555
AGRE	Mum	22	18092698	18110557
AGRE	Dad	19	3287539	3656660
AGRE	Mum	5	20701615	21611320
AGRE	Dad	16	84443248	84530113
AGRE	Dad	21	45641168	45746864
AGRE	Mum	9	136276592	137050218
AGRE	Mum	7	140453197	140996282
AGRE	Mum	18	10012266	10027213
AGRE	Mum	8	16992155	17047096
AGRE	Dad	19	53932963	54282750
AGRE	Mum	4	8407975	8451023
AGRE	Mum	14	25147354	25199864
AGRE	Mum	19	57944329	58066374
AGRE	Mum	3	131685244	131702777
AGRE	Mum	3	174388645	177157429
AGRE	Dad	10	133842679	134189390
AGRE	Mum	5	31607386	31715322
AGRE	Mum	4	6565679	6635138
AGRE	Dad	1	180635446	180693300
AGRE	Mum	7	41902663	42269735
AGRE	Dad	3	71417167	71565997
AGRE	Mum	6	153588832	153968013
AGRE	Dad	2	235275171	235299079
AGRE	Mum	18	60744317	60760283
AGRE	Mum	4	89081374	89421781
AGRE	Dad	5	149746983	149886541
AGRE	Dad	2	188649664	188913755
AGRE	Mum	20	55781996	56027685
AGRE	Mum	16	10271209	10377735
AGRE	Dad	6	166642250	166681349
AGRE	Dad	4	141168305	141245443
AGRE	Mum	3	46479320	46543161
AGRE	Dad	1	11906015	12550154
AGRE	Dad	1	8867508	9015232
AGRE	Mum	15	90888264	90922083
AGRE	Dad	11	5501165	5506570
AGRE	Mum	5	66192926	66312873
AGRE	Dad	19	58766559	58815140
AGRE	Mum	15	68025245	68163871
AGRE	Mum	17	9926566	9975140
AGRE	Dad	7	105579895	105653775
AGRE	Mum	17	6498748	6621017
AGRE	Dad	20	4492193	4650350
AGRE	Dad	10	126016808	126134955
AGRE	Mum	11	115932780	115972104
AGRE	Dad	5	30877451	30959615
AGRE	Dad	3	143141939	143235502
AGRE	Dad	16	80192744	80197103
AGRE	Mum	21	40434269	40454200
AGRE	Mum	8	61971014	62221282
AGRE	Mum	18	70944019	70973657
AGRE	Mum	4	71454036	72258899
AGRE	Dad	2	136871118	136886049
AGRE	Dad	11	127744853	127822378
AGRE	Dad	7	156114551	156463000
AGRE	Dad	21	41032105	41164378
AGRE	Mum	11	87740895	88619139
AGRE	Mum	11	76408698	76617563
AGRE	Mum	4	176567504	176863583
AGRE	Dad	9	100905142	101139432
AGRE	Mum	8	125811489	125974861
AGRE	Dad	18	75223422	75543571
AGRE	Dad	5	172771942	172890771
AGRE	Mum	4	40022418	40114762
AGRE	Dad	8	6899381	8157126
AGRE	Mum	3	11778927	11861365
AGRE	Mum	2	85612582	85813377
AGRE	Mum	10	118361252	118394427
AGRE	Dad	16	86407564	86512353
AGRE	Dad	16	6546589	6747707
AGRE	Dad	5	77826729	78138056
AGRE	Mum	14	58150885	58209016
AGRE	Mum	13	66540603	66736331
AGRE	Mum	16	83882068	84068425
AGRE	Dad	8	1421123	1446639
AGRE	Mum	14	90059917	90269220
AGRE	Dad	8	16279640	16815909
AGRE	Dad	9	109989691	110103373
AGRE	Mum	4	155385532	155543796
AGRE	Dad	12	117349042	117456850
AGRE	Dad	2	6385185	6531243
AGRE	Dad	3	25483068	25506928
AGRE	Mum	12	93462780	93585744
AGRE	Mum	19	18833008	19854293
AGRE	Mum	10	118908579	119147475
AGRE	Dad	3	3785745	4085570
AGRE	Mum	16	78973391	79423963
AGRE	Dad	11	57552585	57745095
AGRE	Dad	5	165511936	165652369
AGRE	Mum	16	29789991	30446598
AGRE	Mum	5	89715117	89838944
AGRE	Dad	3	117080599	117301530
AGRE	Mum	3	187445901	187557750
AGRE	Dad	19	5694824	5887689
AGRE	Mum	12	65619225	65626404
AGRE	Dad	20	59112088	59171401
AGRE	Mum	18	59636796	59798875
AGRE	Dad	3	195150535	195181220
AGRE	Dad	1	74076062	74954417
AGRE	Mum	4	17180108	17379903
AGRE	Mum	17	47231948	47256066
AGRE	Mum	10	78366383	78378458
AGRE	Dad	6	2986556	3266203
AGRE	Mum	1	230406785	230594138
AGRE	Mum	14	94348652	94450874
AGRE	Mum	3	187870001	187940034
AGRE	Mum	5	4492786	4529090
AGRE	Mum	2	168983504	169045608
AGRE	Dad	10	76659301	77115493
AGRE	Dad	5	159778988	160140698
AGRE	Mum	11	115782875	115882050
AGRE	Mum	7	91050774	91918187
AGRE	Dad	16	536443	1289210
AGRE	Mum	4	179922686	179926972
AGRE	Dad	1	229672503	229704002
AGRE	Mum	13	105034357	105085439
AGRE	Mum	19	52924058	52946204
AGRE	Mum	2	36771399	36795735
AGRE	Mum	15	91645951	91686822
AGRE	Dad	21	31676807	31712823
AGRE	Mum	12	67030804	67080990
AGRE	Mum	10	123828905	123865544
AGRE	Mum	13	91020387	91024610
AGRE	Dad	5	2754674	2817168
AGRE	Dad	3	6796860	7020455
AGRE	Dad	17	53346542	53956551
AGRE	Mum	6	163774231	163997955
AGRE	Dad	1	42174603	42354328
AGRE	Dad	19	4252845	4342334
AGRE	Dad	5	118696993	118758766
AGRE	Mum	7	72703289	72850106
AGRE	Mum	2	235822155	235826977
AGRE	Dad	3	198564031	198591181
AGRE	Dad	10	132696171	132864243
AGRE	Dad	9	19640440	19878838
AGRE	Mum	2	120482972	120812274
AGRE	Dad	13	43600869	43604268
AGRE	Dad	16	72100261	72103112
AGRE	Mum	18	71778817	71916286
AGRE	Mum	19	14709937	14844897
AGRE	Dad	11	8032750	8079519
AGRE	Mum	2	116947935	117689384
AGRE	Mum	11	8056489	8075048
AGRE	Mum	4	180082088	180293700
AGRE	Mum	15	36833504	36946641
AGRE	Mum	4	40198254	40394105
AGRE	Dad	16	5059873	5300635
AGRE	Mum	17	38819347	39059460
AGRE	Dad	8	2015040	2037647
AGRE	Dad	14	44262123	45101863
AGRE	Dad	2	85059226	85332360
AGRE	Dad	10	130299847	130378016
AGRE	Mum	12	46985543	47094724
AGRE	Mum	2	205913585	206289971
AGRE	Mum	5	3132233	3132953
AGRE	Dad	6	166705064	166921550
AGRE	Mum	14	37341401	37658069
AGRE	Mum	2	221504903	221525921
AGRE	Dad	2	237502634	237552336
AGRE	Mum	7	34659798	35054451
AGRE	Dad	12	113522081	113549991
AGRE	Mum	19	7677742	7718536
AGRE	Mum	5	159455066	159610321
AGRE	Mum	1	201759394	202166400
AGRE	Mum	5	126961579	126977122
AGRE	Dad	5	7847738	7875918
AGRE	Mum	5	110633954	110800303
AGRE	Mum	2	221186806	221282569
AGRE	Mum	9	84681612	84764839
AGRE	Mum	8	99148091	99184535
AGRE	Dad	6	99165730	99699979
AGRE	Mum	1	186568763	186734943
AGRE	Dad	4	182299107	182440329
AGRE	Mum	2	127453862	127455498
AGRE	Mum	16	56524719	56787129
AGRE	Mum	1	222955398	223062048
AGRE	Dad	2	76885910	77467561
AGRE	Mum	21	43041677	43234379
AGRE	Mum	14	95613816	95686613
AGRE	Dad	3	2699599	2731407
AGRE	Mum	1	231425775	231599235
AGRE	Mum	2	120812274	120951781
AGRE	Mum	9	22932770	23083611
AGRE	Dad	12	2430344	2953931
AGRE	Dad	14	19938591	19987282
AGRE	Dad	9	136561492	136683769
AGRE	Dad	8	6949821	8582282
AGRE	Mum	19	55721414	55922035
AGRE	Mum	1	14247468	14304413
AGRE	Mum	21	35403341	35424428
AGRE	Dad	9	123914529	123953337
AGRE	Mum	3	156384958	156556041
AGRE	Mum	3	60949128	60971260
AGRE	Mum	5	93793121	94132922
AGRE	Dad	4	183090358	183158332
AGRE	Dad	5	66191895	66546818
AGRE	Mum	20	6589051	6624135
AGRE	Mum	11	44830873	44836717
AGRE	Dad	19	56856939	56991487
AGRE	Mum	2	217803504	218114863
AGRE	Mum	10	114429555	114447933
AGRE	Mum	9	14234753	14276126
AGRE	Dad	5	78873312	79139227
AGRE	Mum	8	127028456	127031788
AGRE	Mum	13	105499358	105583400
AGRE	Mum	1	200351709	200427493
AGRE	Mum	15	35717836	35905236
AGRE	Mum	5	132609586	132624001
AGRE	Dad	12	102148043	102520526
AGRE	Dad	12	89264444	89287606
AGRE	Mum	17	72815491	72862467
AGRE	Mum	3	125851901	125885055
AGRE	Mum	3	195624593	195907039
AGRE	Dad	3	133411675	133609225
AGRE	Dad	14	97030128	97185930
AGRE	Dad	2	53696688	53725393
AGRE	Dad	11	122112216	122323521
AGRE	Mum	20	15301909	15375250
AGRE	Mum	3	144449416	144535392
AGRE	Dad	2	7032385	7047587
AGRE	Dad	1	4562657	4644166
AGRE	Dad	2	50665346	50740795
AGRE	Mum	10	113841831	113887736
AGRE	Mum	14	25530847	25565566
AGRE	Mum	15	31216079	31251260
AGRE	Mum	6	103895958	104104319
AGRE	Dad	8	89017941	89165881
AGRE	Mum	14	68462781	68825223
AGRE	Dad	2	225645765	225771562
AGRE	Mum	4	153272219	153290825
AGRE	Mum	2	149885982	150019510
AGRE	Dad	4	16865056	17055262
AGRE	Mum	17	73231655	73315951
AGRE	Mum	1	159869565	159891995
AGRE	Mum	4	80825315	81133372
AGRE	Mum	22	25078285	25103015
AGRE	Mum	4	35795986	35973140
AGRE	Mum	9	74627073	74899801
AGRE	Mum	20	47331624	47373897
AGRE	Dad	10	3124681	3274639
AGRE	Mum	5	171176489	171516414
AGRE	Dad	22	22254406	22303773
AGRE	Mum	2	174331781	174519273
AGRE	Mum	14	30312448	30398622
AGRE	Mum	17	39421451	40030029
AGRE	Dad	2	53523099	53564466
AGRE	Dad	2	40538297	40610840
AGRE	Mum	11	2834275	3169723
AGRE	Dad	8	4436914	4745606
AGRE	Dad	10	80867183	81754061
AGRE	Dad	12	127763498	127794124
AGRE	Mum	6	161834181	161869691
AGRE	Mum	17	30464279	30518299
AGRE	Mum	3	118631263	118741627
AGRE	Dad	16	72612170	72730680
AGRE	Mum	2	128663735	128845399
AGRE	Dad	9	8445942	8479006
AGRE	Mum	20	42782631	43039394
AGRE	Mum	1	182883150	182921858
AGRE	Mum	5	31786818	31804937
AGRE	Dad	4	92062830	92226404
AGRE	Mum	17	51089583	51174086
AGRE	Mum	16	85197951	85273696
AGRE	Mum	5	141827424	141832010
AGRE	Dad	9	1781177	1916444
AGRE	Dad	14	52534583	52772105
AGRE	Mum	1	230785140	230880092
AGRE	Mum	4	73046279	73103714
AGRE	Mum	4	3766621	4385370
AGRE	Mum	16	26594950	26708701
AGRE	Dad	1	30092922	30288959
AGRE	Dad	9	2616977	2773113
AGRE	Mum	11	94336790	94504659
AGRE	Mum	4	65101368	65132988
AGRE	Dad	10	1730278	1755052
AGRE	Mum	9	107622599	107729045
AGRE	Mum	5	116048835	116094809
AGRE	Dad	15	72929814	73771150
AGRE	Mum	11	102205570	102253905
AGRE	Mum	2	151070671	151172688
AGRE	Mum	15	50802784	50845376
AGRE	Mum	7	47328119	47467041
AGRE	Dad	20	58763306	58808118
AGRE	Mum	17	29951455	30337424
AGRE	Mum	3	108131041	108587927
AGRE	Mum	10	90989919	91056440
AGRE	Dad	6	74408798	74478398
AGRE	Mum	6	116341661	116405172
AGRE	Mum	9	8990476	9067555
AGRE	Dad	11	133026982	133091860
AGRE	Mum	22	23415322	23457606
AGRE	Dad	22	37521437	37850796
AGRE	Mum	5	148529304	148743838
AGRE	Mum	6	148829109	148835942
AGRE	Mum	3	74061571	74077418
AGRE	Dad	16	1416466	1509253
AGRE	Dad	10	14549813	14700205
AGRE	Dad	13	112680445	112834948
AGRE	Mum	19	53171081	53217319
AGRE	Dad	11	5169852	5229723
AGRE	Mum	16	84396417	84494479
AGRE	Mum	18	57193201	57283264
AGRE	Dad	6	1855171	1966707
AGRE	Mum	20	7636952	7704027
AGRE	Dad	17	3722665	3786434
AGRE	Mum	22	34344903	34825399
AGRE	Mum	7	81849529	82033365
AGRE	Mum	16	51627537	51807133
AGRE	Dad	10	134066972	134164217
AGRE	Dad	8	58840748	59206041
AGRE	Dad	20	43957189	44127304
AGRE	Dad	3	74197988	74405988
AGRE	Mum	6	137995375	138370571
AGRE	Mum	14	30553706	31101880
AGRE	Mum	7	33786821	34148237
AGRE	Dad	6	95474069	96204543
AGRE	Dad	1	239624298	240481767
AGRE	Mum	3	189278359	189329729
AGRE	Mum	10	108713189	108870445
AGRE	Mum	17	73054965	73073535
AGRE	Dad	3	65115159	65391062
AGRE	Dad	10	6954963	7046832
AGRE	Dad	3	191677270	191776852
AGRE	Mum	2	100796541	100970477
AGRE	Mum	20	22968003	23019031
AGRE	Mum	1	206088368	206132118
AGRE	Dad	18	2254263	2523541
AGRE	Mum	20	46097891	46103322
AGRE	Dad	11	1941703	2298308
AGRE	Mum	10	69686684	70340702
AGRE	Dad	13	106243304	106393743
AGRE	Mum	3	29961922	30206420
AGRE	Dad	21	43451885	43683599
AGRE	Dad	9	133543266	133548770
AGRE	Dad	14	77009202	77119621
AGRE	Mum	6	159931899	160000419
AGRE	Mum	5	94457466	94968536
AGRE	Mum	4	8325881	8471900
AGRE	Mum	10	6262825	6326592
AGRE	Mum	3	22175263	22180456
AGRE	Mum	7	138727186	138823367
AGRE	Mum	6	163554084	163658058
AGRE	Mum	8	80021898	80293658
AGRE	Mum	10	53254240	53297855
AGRE	Mum	19	18610354	19079490
AGRE	Dad	1	80903784	81457914
AGRE	Mum	6	73582795	74045884
AGRE	Mum	7	9742047	9855192
AGRE	Mum	1	157433224	157510147
AGRE	Dad	18	2017953	2032445
AGRE	Dad	18	39364958	39416322
AGRE	Dad	3	154706320	154978886
AGRE	Dad	3	189962624	189992679
AGRE	Mum	1	87443260	87546280
AGRE	Dad	10	6262825	6348652
AGRE	Mum	10	7650512	7672510
AGRE	Mum	16	9781440	9934782
AGRE	Mum	2	8711760	8736930
AGRE	Mum	11	99372528	99622888
AGRE	Dad	12	125711285	125796127
AGRE	Dad	18	57107639	57190448
AGRE	Dad	6	149643284	150425603
AGRE	Dad	2	4932717	5131971
AGRE	Mum	16	64469211	64499283
AGRE	Mum	5	38671004	38760640
AGRE	Dad	12	1620102	1660296
AGRE	Dad	5	169069487	169071487
AGRE	Dad	14	84633513	84754343
AGRE	Mum	15	89353007	89399254
AGRE	Mum	16	56791457	56809656
AGRE	Dad	8	76392642	76851526
AGRE	Mum	6	108101021	108417902
AGRE	Mum	11	70857043	71399055
AGRE	Mum	9	100759169	100973943
AGRE	Mum	13	35295894	35359216
AGRE	Mum	18	66293901	66343516
AGRE	Mum	11	125430688	125509778
AGRE	Mum	4	177111866	177172374
AGRE	Mum	11	121700475	121798017
AGRE	Dad	7	77664570	77711922
AGRE	Mum	4	40472404	40493438
AGRE	Mum	18	30304633	30779782
AGRE	Dad	3	55474447	55608782
AGRE	Mum	3	30687348	30693946
AGRE	Dad	21	45163079	45417676
AGRE	Mum	11	99750118	99998450
AGRE	Dad	8	133521984	133527669
AGRE	Mum	11	116631920	116808120
AGRE	Dad	8	91867078	92432717
AGRE	Dad	10	2726706	2957402
AGRE	Dad	15	67900205	67933295
AGRE	Dad	2	547322	590575
AGRE	Mum	17	21062297	21242033
AGRE	Mum	17	68224108	68233302
AGRE	Dad	3	62577333	62632322
AGRE	Mum	3	32486654	32855082
AGRE	Mum	20	55686362	55964644
AGRE	Dad	19	63341870	63590775
AGRE	Mum	2	143858569	143964065
AGRE	Mum	1	3836005	4119291
AGRE	Mum	17	52172499	52213578
AGRE	Mum	10	4644102	4710626
AGRE	Mum	10	6487559	6493313
AGRE	Mum	17	73230764	73315951
AGRE	Dad	6	93653059	93784568
AGRE	Mum	7	111139763	111222976
AGRE	Dad	2	239737585	240363263
AGRE	Mum	20	10081139	10097664
AGRE	Dad	3	173635872	173850575
AGRE	Dad	18	547564	907643
AGRE	Dad	9	133114754	133228143
AGRE	Mum	6	117185693	117193071
AGRE	Mum	7	67931285	68108712
AGRE	Mum	19	46754147	48171792
AGRE	Dad	4	149688527	149715080
AGRE	Mum	7	139411728	139502074
AGRE	Mum	2	206422169	206481691
AGRE	Mum	4	101812809	101984960
AGRE	Mum	3	11030338	11733513
AGRE	Mum	14	24787616	24992298
AGRE	Mum	4	142081182	142135812
AGRE	Mum	12	121329136	121348657
AGRE	Dad	3	124169203	124356613
AGRE	Dad	1	11429117	11612461
AGRE	Mum	12	54124985	54364456
AGRE	Mum	12	19633450	20185160
AGRE	Mum	4	168764978	169010683
AGRE	Dad	5	161221202	161842217
AGRE	Dad	5	19455583	19916375
AGRE	Mum	3	150939693	151270214
AGRE	Mum	12	19664513	19815308
AGRE	Dad	10	8526024	8589279
AGRE	Mum	8	70676670	70720520
AGRE	Dad	13	102938915	102998316
AGRE	Mum	2	18161599	18216557
AGRE	Mum	13	73351523	73469958
AGRE	Mum	13	109122216	109140220
AGRE	Mum	20	2587728	2735994
AGRE	Mum	6	130099903	130112811
AGRE	Dad	4	186392403	186414350
AGRE	Dad	11	92359329	92432469
AGRE	Dad	11	110578996	110629697
AGRE	Dad	6	169853941	170259819
AGRE	Mum	1	87423776	87546280
AGRE	Dad	8	8768326	8797548
AGRE	Dad	21	31676807	31956763
AGRE	Dad	4	183779896	183959839
AGRE	Dad	12	130984221	131826598
AGRE	Dad	9	136261554	136623615
AGRE	Mum	10	122275388	122581363
AGRE	Dad	2	173573821	173689330
AGRE	Mum	12	12400581	12547062
AGRE	Mum	3	105494145	105918398
AGRE	Dad	5	59543730	59826742
AGRE	Mum	7	111842734	112110928
AGRE	Dad	7	2810679	2843412
AGRE	Dad	11	119913281	120199964
AGRE	Dad	6	41539330	41551538
AGRE	Dad	13	21359616	21419282
AGRE	Dad	16	2822268	2856095
AGRE	Mum	2	43907142	43969718
AGRE	Dad	12	5750112	5755581
AGRE	Mum	5	26260659	26728518
AGRE	Mum	9	24987923	25442963
AGRE	Mum	2	233901635	234040101
AGRE	Dad	2	217847579	217944228
AGRE	Mum	17	21308497	21325850
AGRE	Dad	5	169939810	170119753
AGRE	Mum	4	184700599	184819324
AGRE	Dad	10	102361371	102783498
AGRE	Mum	6	126277009	126532092
AGRE	Mum	9	82749928	83103537
AGRE	Mum	7	8491320	8525083
AGRE	Mum	17	25574858	25723214
AGRE	Mum	13	52904988	53353061
AGRE	Mum	1	215079897	215245719
AGRE	Dad	13	105966650	106055160
AGRE	Mum	1	226024736	226111730
AGRE	Mum	1	18341165	18403533
AGRE	Mum	19	59752086	59905093
AGRE	Mum	2	220515636	220537550
AGRE	Mum	9	86672632	87176201
AGRE	Mum	6	6128660	6171950
AGRE	Mum	3	127350765	127388990
AGRE	Dad	4	3752572	4193801
AGRE	Mum	6	53493302	53555603
AGRE	Dad	1	236551501	236684526
AGRE	Mum	2	144764844	145048493
AGRE	Dad	10	97938579	98212565
AGRE	Mum	8	117611566	117678424
AGRE	Mum	9	79815923	79842593
AGRE	Dad	5	132705028	132753092
AGRE	Mum	3	31233590	31336279
AGRE	Dad	4	140950869	141054000
AGRE	Mum	20	11006072	11093491
AGRE	Dad	19	47736169	48171792
AGRE	Dad	6	73956849	74008708
AGRE	Dad	17	1128916	1523119
AGRE	Mum	7	77334539	77352208
AGRE	Mum	15	77142996	77300619
AGRE	Mum	19	40269003	40344549
AGRE	Mum	1	158049709	158440975
AGRE	Mum	1	231214823	231263077
AGRE	Mum	4	56829672	56855804
AGRE	Dad	3	187399023	187631324
AGRE	Mum	14	94607134	94828312
AGRE	Dad	3	3067546	3091438
AGRE	Mum	8	134655895	134659694
AGRE	Dad	4	36358791	36896816
AGRE	Dad	13	104138990	104193406
AGRE	Dad	8	108269300	108315465
AGRE	Mum	1	94952382	95033382
AGRE	Dad	18	1184377	1308650
AGRE	Dad	16	81052383	81110290
AGRE	Mum	5	141564852	141806438
AGRE	Dad	15	97853883	97908966
AGRE	Mum	14	94958244	94958595
AGRE	Mum	8	74145558	74179785
AGRE	Dad	15	46569855	46834623
AGRE	Mum	2	100797027	100801905
AGRE	Mum	1	161471757	161475837
AGRE	Dad	18	4371357	4378486
AGRE	Mum	21	36723304	36807157
AGRE	Mum	16	9856135	9888189
AGRE	Mum	15	93616492	93689475
AGRE	Dad	17	74892827	74928535
AGRE	Mum	10	14029033	14197267
AGRE	Mum	13	22536210	22750802
AGRE	Dad	11	108355597	108425255
AGRE	Mum	3	103456437	103607029
AGRE	Dad	14	78660545	78969207
AGRE	Mum	6	47337869	47432885
AGRE	Mum	2	214615494	214866433
AGRE	Dad	1	195903484	196317174
AGRE	Mum	9	7514798	7570951
AGRE	Mum	17	9046308	9185149
AGRE	Dad	3	153753890	153811588
AGRE	Mum	9	75226455	75455973
AGRE	Dad	21	38138203	38278604
AGRE	Mum	1	164383930	164430953
AGRE	Dad	8	117068968	117176414
AGRE	Mum	5	106766858	106831817
AGRE	Mum	7	141182812	141354506
AGRE	Mum	18	4708844	4939304
AGRE	Dad	2	5035450	5152220
AGRE	Mum	2	181472532	182124686
AGRE	Mum	6	72502632	73178710
AGRE	Dad	4	188273137	188576499
AGRE	Mum	19	16098511	16265521
AGRE	Mum	2	77185738	77606482
AGRE	Mum	7	137824613	137863659
AGRE	Mum	2	11209522	11271266
AGRE	Mum	17	53033574	53091903
AGRE	Dad	22	26494720	26988061
AGRE	Dad	17	6300826	6611756
AGRE	Mum	9	71416114	71486822
AGRE	Mum	12	57100197	57159106
AGRE	Dad	3	193639486	193818240
AGRE	Mum	7	151016399	151096396
AGRE	Mum	2	46813763	46882538
AGRE	Mum	10	13209072	13282791
AGRE	Dad	13	24817996	24933663
AGRE	Dad	18	70380147	70569789
AGRE	Dad	9	1990062	2134687
AGRE	Dad	20	2086395	2110598
AGRE	Dad	11	4534814	4636970
AGRE	Mum	13	79474019	79498340
AGRE	Dad	8	10767033	10846399
AGRE	Mum	18	38015308	38436886
AGRE	Mum	4	38156024	38214253
AGRE	Mum	10	85446804	85451041
AGRE	Dad	21	29840646	30141891
AGRE	Mum	14	60779967	61345107
AGRE	Mum	7	144608428	144654475
AGRE	Mum	18	8715076	8784278
AGRE	Mum	8	6867213	6881460
AGRE	Mum	3	152802708	152935138
AGRE	Mum	8	135223779	135243567
AGRE	Dad	18	58929998	58951168
AGRE	Mum	3	128143897	128179141
AGRE	Dad	22	23208082	23457606
AGRE	Mum	11	57713598	58425997
AGRE	Dad	1	59689040	59863857
AGRE	Dad	3	58524687	58692226
AGRE	Mum	10	66367972	66372288
AGRE	Mum	19	15930161	15933153
AGRE	Mum	9	119972157	120213444
AGRE	Dad	13	45419668	45588326
AGRE	Mum	8	134575371	134585116
AGRE	Mum	6	137020933	137301418
AGRE	Mum	4	138738013	138770849
AGRE	Mum	5	136437484	136459049
AGRE	Mum	19	49733658	49893892
AGRE	Dad	9	20456105	20580096
AGRE	Mum	7	90246169	90420477
AGRE	Mum	2	177103974	177209679
AGRE	Mum	20	6780152	7051595
AGRE	Dad	9	125877105	125924551
AGRE	Dad	4	122956854	123021035
AGRE	Mum	7	9742047	10142127
AGRE	Mum	2	121278825	121298287
AGRE	Dad	12	4278934	4334719
AGRE	Dad	20	56221494	56230190
AGRE	Mum	1	62610163	63115882
AGRE	Mum	12	130359204	130764283
AGRE	Mum	2	165178665	165362647
AGRE	Dad	15	25010713	25065516
AGRE	Dad	8	4732763	4782440
AGRE	Mum	12	49805054	50062992
AGRE	Dad	11	120979449	121224337
AGRE	Mum	16	3432049	3515271
AGRE	Mum	12	91979163	92236918
AGRE	Dad	18	62887089	62972967
AGRE	Mum	16	24976485	25079311
AGRE	Dad	11	16281025	16801500
AGRE	Mum	22	15703181	15960362
AGRE	Mum	13	107889886	108078936
AGRE	Mum	2	18547812	18725500
AGRE	Mum	3	126131395	126304550
AGRE	Dad	1	55996733	55997009
AGRE	Mum	8	13937885	14023660
AGRE	Mum	4	37994362	38136736
AGRE	Mum	6	4233389	4610134
AGRE	Dad	4	19474324	19569120
AGRE	Dad	3	189953265	190014785
AGRE	Mum	9	136346773	136571119
AGRE	Mum	4	184654017	184681891
AGRE	Dad	4	145843520	146628353
AGRE	Dad	9	30270020	30288034
AGRE	Dad	11	47200241	47316282
AGRE	Mum	8	72172085	72178786
AGRE	Dad	11	118342323	118357347
AGRE	Dad	2	159555600	159635367
AGRE	Mum	7	154495645	154685259
AGRE	Dad	1	97630327	98028306
AGRE	Mum	9	132884827	132943906
AGRE	Dad	15	30986346	31140281
AGRE	Dad	9	4855256	4937510
AGRE	Mum	12	102593592	102670554
AGRE	Dad	1	160064279	160179102
AGRE	Mum	17	41618727	42276896
AGRE	Mum	2	133215724	133312709
AGRE	Mum	7	98084195	98474329
AGRE	Mum	6	148201959	148228363
AGRE	Mum	16	67103973	67127146
AGRE	Mum	3	130792153	130833335
AGRE	Mum	5	63072461	63092789
AGRE	Mum	2	75371530	75554642
AGRE	Dad	10	8650933	8720790
AGRE	Dad	3	178109797	178512196
AGRE	Dad	8	62025391	62233265
AGRE	Mum	1	198444405	198620329
AGRE	Dad	17	47668610	47799514
AGRE	Mum	1	190486463	191408482
AGRE	Dad	8	1135106	1217645
AGRE	Dad	16	62033825	62413875
AGRE	Mum	3	189362302	189462435
AGRE	Dad	17	3582489	3611724
AGRE	Mum	10	16195251	16522487
AGRE	Mum	2	119380629	119448272
AGRE	Dad	22	18018109	18096204
AGRE	Mum	9	120075974	120849396
AGRE	Mum	5	31854937	31877036
AGRE	Mum	2	128775793	128936703
AGRE	Dad	17	59852249	60510385
AGRE	Mum	7	57574268	61524891
AGRE	Mum	7	8789640	9007227
AGRE	Dad	5	21622740	22072008
AGRE	Dad	10	5339871	5394261
AGRE	Dad	4	71180379	71297294
AGRE	Mum	5	52356650	52531439
AGRE	Mum	1	117434222	117575232
AGRE	Dad	2	107325784	107509372
AGRE	Mum	19	41956174	42081310
AGRE	Mum	17	71795264	72075248
AGRE	Dad	4	188596407	188973289
AGRE	Mum	2	191718593	192173292
AGRE	Mum	19	50548889	50554355
AGRE	Mum	15	93741815	93760268
AGRE	Dad	5	166640291	166742585
AGRE	Dad	1	242679975	242990219
AGRE	Mum	2	12650172	12727457
AGRE	Mum	17	14176325	14299752
AGRE	Mum	10	117967170	118406197
AGRE	Mum	2	188913755	189096087
AGRE	Mum	3	33917129	33935242
AGRE	Mum	7	25588977	25990690
AGRE	Dad	3	195546046	195706952
AGRE	Dad	20	41956979	42142448
AGRE	Mum	8	11842789	12040126
AGRE	Dad	12	23697144	23719406
AGRE	Mum	7	6950945	6969301
AGRE	Dad	11	2251256	2298308
AGRE	Mum	16	54932997	55207138
AGRE	Mum	18	20886729	21012703
AGRE	Dad	8	139277995	139523118
AGRE	Mum	10	7057515	7076749
AGRE	Mum	10	130341275	130378016
AGRE	Dad	17	72923479	73103763
AGRE	Mum	14	22045568	22058411
AGRE	Mum	19	18259628	18394642
AGRE	Mum	5	121026020	121252331
AGRE	Dad	9	134411205	134638600
AGRE	Dad	2	8354153	8398507
AGRE	Mum	15	56504720	56520804
AGRE	Mum	15	77340626	77530008
AGRE	Mum	1	58385536	58655051
AGRE	Dad	9	28215331	28280716
AGRE	Mum	12	84259153	84642373
AGRE	Mum	19	46447878	46812618
AGRE	Mum	18	66195998	66419131
AGRE	Mum	8	11500639	11519090
AGRE	Dad	20	47552837	47843179
AGRE	Dad	2	142304637	142323188
AGRE	Mum	14	92598072	93310502
AGRE	Mum	9	1783515	1916444
AGRE	Mum	2	195683134	195697325
AGRE	Dad	1	13907329	14059886
AGRE	Dad	4	17226618	17467723
AGRE	Dad	1	149342695	149352466
AGRE	Mum	15	69704235	69835470
AGRE	Dad	7	155911972	156006368
AGRE	Dad	3	144923224	145177268
AGRE	Dad	2	102777994	102806375
AGRE	Dad	16	87801384	88123607
AGRE	Dad	6	160932914	161341516
AGRE	Dad	2	22893663	22952612
AGRE	Dad	5	158864376	159250036
AGRE	Dad	6	148927980	148971310
AGRE	Mum	13	20587938	20764577
AGRE	Dad	19	46880615	47368321
AGRE	Mum	10	6354728	6362173
AGRE	Mum	12	9859080	9920781
AGRE	Mum	17	38316992	38924551
AGRE	Dad	6	37423449	37555053
AGRE	Dad	1	171935479	172162512
AGRE	Mum	11	44563908	44639879
AGRE	Dad	1	59318661	59602430
AGRE	Mum	2	20762796	20816050
AGRE	Dad	17	77248042	77771141
AGRE	Mum	19	9869241	10138799
AGRE	Dad	3	197339533	197447366
AGRE	Mum	6	91492493	91691422
AGRE	Mum	9	105008761	105400543
AGRE	Mum	4	184984771	185244641
AGRE	Mum	5	38137369	38268592
AGRE	Dad	15	90232929	90269059
AGRE	Dad	5	100611809	102459173
AGRE	Mum	6	164339862	164363655
AGRE	Dad	8	1646000	1680130
AGRE	Dad	10	79735675	79769532
AGRE	Mum	19	58926969	59029392
AGRE	Mum	6	33262634	33459229
AGRE	Mum	2	231551661	231591209
AGRE	Mum	9	8709549	8840237
AGRE	Dad	16	81634243	81644019
AGRE	Mum	8	73376397	73491244
AGRE	Dad	14	24387141	24393062
AGRE	Mum	9	37390981	37618280
AGRE	Mum	17	36376323	36934461
AGRE	Mum	4	76435859	76640358
AGRE	Mum	12	56697077	57396221
AGRE	Mum	2	47689747	47733847
AGRE	Mum	6	152090377	152187574
AGRE	Mum	16	25955710	26049146
AGRE	Dad	19	16807764	16950020
AGRE	Mum	8	58923004	59023567
AGRE	Mum	10	37494403	43755252
AGRE	Dad	13	44361184	44805738
AGRE	Dad	19	54895496	55464946
AGRE	Dad	9	28010170	28390979
AGRE	Mum	9	36717652	36740501
AGRE	Mum	5	30950309	30959768
AGRE	Mum	4	15371766	15473973
AGRE	Mum	14	53875613	54115502
AGRE	Dad	10	60205926	60231757
AGRE	Dad	9	98509143	98805064
AGRE	Mum	9	24273658	24895365
AGRE	Mum	16	24795643	25042408
AGRE	Mum	5	34644494	34660547
AGRE	Dad	16	51357409	51360748
AGRE	Mum	11	110275581	110361318
AGRE	Mum	2	46368233	46382963
AGRE	Mum	4	82263203	82326093
AGRE	Dad	2	13017118	13033999
AGRE	Dad	1	43390087	43645250
AGRE	Dad	10	128335145	128368588
AGRE	Mum	19	55922035	56044749
AGRE	Mum	1	116967121	116975180
AGRE	Mum	2	174352834	174379622
AGRE	Mum	10	105553083	105581769
AGRE	Dad	17	9316144	9620928
AGRE	Mum	15	58896671	58975316
AGRE	Dad	1	242153018	242322522
AGRE	Mum	4	180905681	181044567
AGRE	Mum	10	70726204	70854362
AGRE	Dad	19	2947339	3259076
AGRE	Mum	17	18815445	19910327
AGRE	Dad	13	106289452	106350970
AGRE	Dad	10	131740881	131805476
AGRE	Mum	3	31832918	31921435
AGRE	Mum	12	115236690	115251567
AGRE	Mum	3	74428980	74461257
AGRE	Dad	2	225645765	225670641
AGRE	Mum	11	92997047	93232188
AGRE	Mum	3	6740057	6882600
AGRE	Mum	3	176172622	176351841
AGRE	Dad	1	180715237	180728648
AGRE	Mum	3	139138391	139615091
AGRE	Mum	8	77158395	77207830
AGRE	Mum	4	64291358	64312839
AGRE	Dad	18	69725387	69758772
AGRE	Dad	16	86636645	87098176
AGRE	Mum	8	92949852	93362637
AGRE	Mum	8	17648796	18002533
AGRE	Mum	6	22208346	22431291
AGRE	Mum	10	129613702	129634627
AGRE	Dad	6	698246	781331
AGRE	Mum	3	131229325	131435797
AGRE	Mum	7	17309101	17385273
AGRE	Dad	20	1861481	1901363
AGRE	Dad	16	82974266	83002236
AGRE	Mum	12	101579953	101653485
AGRE	Mum	3	81350224	81411898
AGRE	Mum	13	88925987	89307643
AGRE	Dad	7	106468016	106907898
AGRE	Dad	15	99427859	99527072
AGRE	Mum	17	7928241	7957098
AGRE	Mum	18	9774914	9793476
AGRE	Dad	2	169893454	169971919
AGRE	Mum	5	141965563	142382403
AGRE	Mum	20	49147728	49193342
AGRE	Mum	10	5547041	5756864
AGRE	Mum	10	28809704	29045369
AGRE	Mum	13	74702475	74827138
AGRE	Dad	9	22126489	22375189
AGRE	Dad	6	161109259	161345305
AGRE	Mum	6	102701006	102745260
AGRE	Dad	2	155200420	155286289
AGRE	Dad	22	31833550	31849795
AGRE	Dad	7	143650537	143905368
AGRE	Mum	4	29846409	30131419
AGRE	Mum	11	3130753	3552325
AGRE	Mum	16	50464544	50614919
AGRE	Mum	14	98853353	98854763
AGRE	Mum	12	7917860	8022225
AGRE	Dad	5	166826081	166918887
AGRE	Mum	9	136276592	136592753
AGRE	Mum	3	41350671	41455686
AGRE	Mum	19	4100860	4686663
AGRE	Dad	6	39242146	39661463
AGRE	Dad	4	189882902	190011393
AGRE	Mum	7	97670887	97920372
AGRE	Dad	9	86484073	86800523
AGRE	Dad	11	124629022	125153192
AGRE	Mum	17	30608347	30797067
AGRE	Dad	14	86094918	86113305
AGRE	Dad	21	27888393	28122737
AGRE	Mum	9	75312207	75469308
AGRE	Mum	16	56730104	57087116
AGRE	Mum	16	48905910	48983555
AGRE	Dad	12	63160369	63207224
AGRE	Mum	7	29736174	30314272
AGRE	Mum	22	34303264	34825399
AGRE	Mum	13	21310584	21342172
AGRE	Mum	12	47487474	47784397
AGRE	Dad	5	10298935	10335396
AGRE	Mum	11	120068508	120199964
AGRE	Mum	5	169881474	169891981
AGRE	Dad	5	179134453	179181705
AGRE	Dad	12	14363054	14414941
AGRE	Mum	3	5073759	5320191
AGRE	Dad	12	19669828	19696125
AGRE	Dad	3	1102033	1144496
AGRE	Dad	6	4504209	4610854
AGRE	Mum	14	32589686	32601767
AGRE	Mum	1	228331909	228473029
AGRE	Mum	2	218691542	219552003
AGRE	Mum	12	3540412	3613736
AGRE	Dad	16	58632666	58791285
AGRE	Mum	20	4401463	4652957
AGRE	Mum	17	74887246	74928535
AGRE	Mum	19	61398118	61415304
AGRE	Mum	9	130101441	130277007
AGRE	Mum	9	130511466	130597313
AGRE	Dad	21	15346738	15435214
AGRE	Mum	11	36065073	36080775
AGRE	Mum	3	29468230	29468604
AGRE	Mum	3	8341118	8430927
AGRE	Dad	6	95478935	95948215
AGRE	Mum	1	240699027	240806632
AGRE	Mum	3	97893844	98928159
AGRE	Mum	7	11790075	11851615
AGRE	Mum	19	17739722	17984965
AGRE	Mum	17	56838548	57760265
AGRE	Mum	7	67707377	68180744
AGRE	Mum	8	103035125	103125821
AGRE	Mum	20	32573703	36050108
AGRE	Dad	17	11589316	11760082
AGRE	Mum	8	121224406	121417436
AGRE	Mum	2	62322166	62352869
AGRE	Dad	10	11219955	11220139
AGRE	Mum	16	11658331	11836483
AGRE	Dad	4	138895052	138964312
AGRE	Mum	8	98188237	98396149
AGRE	Dad	15	38558389	38571577
AGRE	Mum	11	14879526	15235997
AGRE	Mum	9	131655761	131750624
AGRE	Mum	1	177797995	178071921
AGRE	Mum	2	153323418	153456513
AGRE	Dad	7	4720118	5149309
AGRE	Dad	21	38814668	38945727
AGRE	Mum	14	101429321	101954391
AGRE	Mum	1	234965153	235215992
AGRE	Dad	13	37713339	38381862
AGRE	Dad	21	21778376	21842718
AGRE	Mum	17	14210412	14524312
AGRE	Dad	2	8359711	8393334
AGRE	Dad	14	25737266	26060196
AGRE	Dad	2	127294314	127649928
AGRE	Dad	1	195167640	195653297
AGRE	Mum	11	78559820	78610783
AGRE	Mum	22	24275304	24519495
AGRE	Dad	8	139802244	139839175
AGRE	Mum	6	90711599	91014952
AGRE	Mum	8	40924308	40948600
AGRE	Dad	7	155541719	155567432
AGRE	Dad	10	131392985	131472165
AGRE	Mum	12	69080453	69302607
AGRE	Mum	13	46284781	46343878
AGRE	Mum	1	207346688	207389118
AGRE	Mum	12	69255848	69285180
AGRE	Mum	7	49625569	49647032
AGRE	Mum	8	12745511	12778736
AGRE	Dad	5	168215742	168491381
AGRE	Mum	16	12418144	12523303
AGRE	Mum	6	105985961	106123880
AGRE	Mum	16	11596392	11689083
AGRE	Mum	3	189774463	189925182
AGRE	Mum	1	15427788	15508646
AGRE	Dad	1	241693575	241915418
AGRE	Mum	16	53735661	53840072
AGRE	Dad	9	136043087	136091557
AGRE	Mum	3	127594997	127748555
AGRE	Dad	1	219967019	220006209
AGRE	Dad	11	40652704	40693286
AGRE	Dad	19	60125508	60150628
AGRE	Mum	18	10561904	10677102
AGRE	Mum	6	21026230	21080948
AGRE	Dad	20	54379190	54462795
AGRE	Mum	16	29926001	30364851
AGRE	Dad	1	156459997	156554090
AGRE	Mum	10	107969131	108004272
AGRE	Dad	19	45554121	45715351
AGRE	Dad	2	21412871	21523562
AGRE	Mum	11	99431652	99954513
AGRE	Mum	3	136702478	137537551
AGRE	Mum	9	84660045	84706828
AGRE	Dad	10	134516414	134805002
AGRE	Mum	3	38778513	39251663
AGRE	Mum	12	28074553	28086392
AGRE	Mum	2	8665022	8721759
AGRE	Mum	10	69541325	70694788
AGRE	Dad	7	147253311	147394541
AGRE	Dad	13	105220214	105286471
AGRE	Dad	4	91440229	91832965
AGRE	Mum	12	20363469	20549900
AGRE	Mum	1	87546280	87562724
AGRE	Mum	7	91891763	91898623
AGRE	Mum	7	139530612	140011924
AGRE	Mum	22	16096578	16106531
AGRE	Dad	5	143463358	143515732
AGRE	Mum	16	53268856	53440547
AGRE	Dad	9	118619657	119062563
AGRE	Mum	1	37817858	38401340
AGRE	Dad	1	65199104	65329470
AGRE	Dad	4	76074552	76307884
AGRE	Mum	12	63083360	63377298
AGRE	Mum	4	105278083	105347222
AGRE	Dad	1	100910729	100928074
AGRE	Mum	19	55922302	55939506
AGRE	Dad	16	9596762	9714028
AGRE	Dad	10	116101018	116189165
AGRE	Mum	11	88857356	89857625
AGRE	Mum	7	101510233	102950226
AGRE	Dad	5	179609585	179683717
AGRE	Dad	12	7791451	8259480
AGRE	Dad	7	22879909	22913864
AGRE	Dad	17	74892827	74900696
AGRE	Mum	2	30204426	30487372
AGRE	Mum	1	55230773	55461204
AGRE	Mum	3	176940587	177012452
AGRE	Mum	10	18326599	18415180
AGRE	Mum	10	59242689	59380040
AGRE	Dad	22	29189246	29210534
AGRE	Mum	21	44353347	44592778
AGRE	Dad	20	1350161	1364521
AGRE	Dad	11	132495862	132518807
AGRE	Dad	5	31715322	31725403
AGRE	Mum	7	8775828	8836798
AGRE	Mum	3	21874359	21960421
AGRE	Dad	15	45853084	45877892
AGRE	Dad	8	10299783	10325387
AGRE	Mum	1	3910010	3917483
AGRE	Dad	10	10812037	10857665
AGRE	Dad	4	32236826	32494276
AGRE	Mum	9	27673762	27731749
AGRE	Mum	15	37163043	37177545
AGRE	Mum	8	38854951	39296488
AGRE	Dad	7	92637640	92668219
AGRE	Dad	6	379348	489239
AGRE	Dad	7	13569464	13665430
AGRE	Mum	16	80196691	80197683
AGRE	Mum	3	42698831	43026662
AGRE	Dad	6	42328329	42767957
AGRE	Mum	1	241749980	241980033
AGRE	Mum	9	89919920	89971913
AGRE	Dad	2	235797267	235848039
AGRE	Dad	17	9030949	9046308
AGRE	Mum	13	52411062	52447371
AGRE	Dad	11	35477804	35523683
AGRE	Mum	7	152608409	152728168
AGRE	Mum	13	21715713	21766533
AGRE	Mum	1	116999685	117307104
AGRE	Dad	1	7179700	7259225
AGRE	Dad	13	62577703	62891757
AGRE	Mum	13	104126138	104169669
AGRE	Mum	15	64825966	65015413
AGRE	Dad	5	120487082	120677140
AGRE	Mum	8	70361568	70573442
AGRE	Dad	12	125273492	125324021
AGRE	Mum	10	14096185	14189709
AGRE	Mum	14	37348759	37364780
AGRE	Mum	4	101114479	101412190
AGRE	Mum	17	37019240	38856821
AGRE	Mum	1	54552517	54819076
AGRE	Dad	13	20565388	20706616
AGRE	Mum	3	195293258	195400632
AGRE	Mum	5	95823834	95882257
AGRE	Dad	21	32342541	32362897
AGRE	Mum	12	44886884	44910279
AGRE	Mum	10	126743494	127260133
AGRE	Dad	16	76295662	76317658
AGRE	Mum	8	96245372	96370251
AGRE	Mum	1	111799380	111839341
AGRE	Mum	11	36281538	36404917
AGRE	Dad	6	164626071	164636562
AGRE	Mum	12	19766016	19815555
AGRE	Mum	12	3945138	3994427
AGRE	Mum	5	36069813	36376695
AGRE	Mum	16	27089979	27236044
AGRE	Dad	8	68704404	68841802
AGRE	Dad	7	155619588	155707652
AGRE	Dad	11	125904628	125956699
AGRE	Mum	20	3751446	3802982
AGRE	Mum	1	163809203	163819446
AGRE	Dad	4	185811527	186083744
AGRE	Mum	13	24869481	25146524
AGRE	Dad	2	29284020	29324962
AGRE	Dad	6	89309850	89428771
AGRE	Dad	8	135378031	135415295
AGRE	Mum	7	111856762	111889885
AGRE	Mum	7	128999758	129130654
AGRE	Mum	9	38761831	68414323
AGRE	Mum	1	148365745	149142442
AGRE	Dad	3	150008363	150120469
AGRE	Mum	3	18881327	19018732
AGRE	Mum	5	167087649	167208885
AGRE	Mum	3	195007034	195078764
AGRE	Mum	4	53836843	53874009
AGRE	Dad	2	30660024	30769501
AGRE	Mum	2	174525194	174532042
AGRE	Mum	14	59209773	59353633
AGRE	Dad	3	64444150	64458155
AGRE	Dad	1	162177188	162290883
AGRE	Mum	16	9262257	9288209
AGRE	Mum	1	152636044	153053908
AGRE	Dad	11	31999948	32025117
AGRE	Dad	19	11024601	11445725
AGRE	Dad	11	108310907	108355525
AGRE	Mum	7	33921020	34201421
AGRE	Dad	1	47125806	47774298
AGRE	Dad	16	79799603	79809347
AGRE	Dad	14	42202045	42270114
AGRE	Mum	12	7775618	7908745
AGRE	Mum	2	5560761	5629634
AGRE	Mum	14	22184751	22620727
AGRE	Mum	5	6349666	6378850
AGRE	Mum	13	42586916	42733218
AGRE	Mum	5	172576871	172622438
AGRE	Mum	6	87706172	87723212
AGRE	Dad	1	107570712	107661298
AGRE	Mum	10	21409010	21443439
AGRE	Mum	1	230788413	230817948
AGRE	Dad	5	178532223	178556764
[truncated: 257,813+ more rows]
